# Supplementary material for: Humulus scandens-Derived Biochars for the Effective Removal of Heavy Metal Ions: Isotherm/Kinetic Study, Column Adsorption and Mechanism Investigation
Source: Nanomaterials (Basel). 2021 Nov 30;11(12):3255. doi: 10.3390/nano11123255 (PMC8704399; doi:10.3390/nano11123255)
Supplement: Supplementary file 1 [file nanomaterials-11-03255-s001.zip]

Archive with 1 entries (1 files):
- nanomaterials-1444568-supplementary.pdf
